# Supplementary material for: Chromosomal Characterization of Tripidium arundinaceum Revealed by Oligo-FISH
Source: Int J Mol Sci. 2021 Aug 9;22(16):8539. doi: 10.3390/ijms22168539 (PMC8395171; doi:10.3390/ijms22168539)
Supplement: Supplementary file 1 [file ijms-22-08539-s001.zip]

Archive with 1 entries (1 files):
- ijms-1305931-supplementary.pdf
